# Supplementary material for: The Role of Food Consumption in the Global Syndemic: A Scoping Review and Conceptual Model
Source: Int J Environ Res Public Health. 2025 Jun 5;22(6):897. doi: 10.3390/ijerph22060897 (PMC12193333; doi:10.3390/ijerph22060897)
Supplement: Supplementary file 1 [file ijerph-22-00897-s001.zip]

Archive with 1 entries (1 files):
- ijerph-3590373-supplementary.xlsx
