# Supplementary material for: The Role of Food Consumption in the Global Syndemic: A Scoping Review and Conceptual Model
Source: Int J Environ Res Public Health. 2025 Jun 5;22(6):897. doi: 10.3390/ijerph22060897 (PMC12193333; doi:10.3390/ijerph22060897)
Supplement: Supplementary file 1 [file ijerph-22-00897-s001.zip › ijerph-3590373-supplementary.xlsx]

## Sheet: Table S1
	Table S1. Search Strategy - SCOPUS via Elsevier (Search conducted on March 11, 2024)
	Group	Search Term
	Food Consumption + Obesity + Undernutrition	TITLE-ABS(determinant*) OR TITLE-ABS(predictor*) OR TITLE-ABS(relation*) OR TITLE-ABS(influenc*) OR TITLE-ABS(factor*) OR TITLE-ABS(correlat*) OR TITLE-ABS(associat*) AND TITLE-ABS("food consumption") OR TITLE-ABS("food intake") OR TITLE-ABS(eating) OR TITLE-ABS(diet) OR TITLE-ABS("diet intake") OR TITLE-ABS("food pattern") OR TITLE-ABS(deficiency) AND TITLE-ABS(obesity) OR TITLE-ABS(overweight) …
	Food Consumption + Climate Change + Obesity	TITLE-ABS(determinant*) OR TITLE-ABS(predictor*) OR TITLE-ABS(relation*) OR TITLE-ABS(influenc*) OR TITLE-ABS(factor*) OR TITLE-ABS(correlat*) OR TITLE-ABS(associat*) AND TITLE-ABS("food consumption") OR TITLE-ABS("food intake") OR TITLE-ABS(eating) OR TITLE-ABS(diet) OR TITLE-ABS("diet intake") OR TITLE-ABS("food pattern") OR TITLE-ABS(deficiency) AND TITLE-ABS("Climate change") OR TITLE-ABS("Gl…
	Food Consumption + Climate Change + Undernutrition	TITLE-ABS(determinant*) OR TITLE-ABS(predictor*) OR TITLE-ABS(relation*) OR TITLE-ABS(influenc*) OR TITLE-ABS(factor*) OR TITLE-ABS(correlat*) OR TITLE-ABS(associat*) AND TITLE-ABS("food consumption") OR TITLE-ABS("food intake") OR TITLE-ABS(eating) OR TITLE-ABS(diet) OR TITLE-ABS("diet intake") OR TITLE-ABS("food pattern") OR TITLE-ABS(deficiency) AND TITLE-ABS("Nutritional Deficiency") OR TITLE…
	Food Consumption + Climate Change + Undernutrition + Obesity	TITLE-ABS(determinant*) OR TITLE-ABS(predictor*) OR TITLE-ABS(relation*) OR TITLE-ABS(influenc*) OR TITLE-ABS(factor*) OR TITLE-ABS(correlat*) OR TITLE-ABS(associat*) AND TITLE-ABS("food consumption") OR TITLE-ABS("food intake") OR TITLE-ABS(eating) OR TITLE-ABS(diet) OR TITLE-ABS("diet intake") OR TITLE-ABS("food pattern") OR TITLE-ABS(deficiency) AND TITLE-ABS("Climate change") OR TITLE-ABS("Gl…
	Source: Authors (2024).

## Sheet:  Table S2
	Table S2. Search Strategy - MEDLINE/PubMed (via National Library of Medicine) (Search conducted on March 11, 2024)
	Group	Search Term
	Food Consumption + Obesity + Undernutrition	((“determinant*”[Tiab] OR “predictor*”[Tiab] OR “relation*”[Tiab] OR “influenc*”[Tiab] OR “correlat*”[Tiab] OR “associat*”[Tiab] OR “factor*”[Tiab])) AND (("food consumption"[Tiab] OR "food intake"[Tiab] OR “eating”[MeSH] OR “diet*”[MeSH] OR “diet*”[Tiab] OR “diet intake”[Tiab] OR "Food Pattern*"[Tiab] OR “dietary pattern*”[Tiab] OR “Dietary Patterns”[MeSH])) AND (("Nutritional Deficiency"[Tiab] …
	Food Consumption + Climate Change + Obesity	((“determinant*”[Tiab] OR “predictor*”[Tiab] OR “relation*”[Tiab] OR “influenc*”[Tiab] OR “correlat*”[Tiab] OR “associat*”[Tiab] OR “factor*”[Tiab])) AND (("food consumption"[Tiab] OR "food intake"[Tiab] OR “eating”[MeSH] OR “diet*”[MeSH] OR “diet*”[Tiab] OR “diet intake”[Tiab] OR "Food Pattern*"[Tiab] OR “dietary pattern*”[Tiab] OR “Dietary Patterns”[MeSH])) AND (("obesity"[MeSH] OR "obesity"[ti…
	Food Consumption + Climate Change + Undernutrition	((“determinant*”[Tiab] OR “predictor*”[Tiab] OR “relation*”[Tiab] OR “influenc*”[Tiab] OR “correlat*”[Tiab] OR “associat*”[Tiab] OR “factor*”[Tiab])) AND (("food consumption"[Tiab] OR "food intake"[Tiab] OR “eating”[MeSH] OR “diet*”[MeSH] OR “diet*”[Tiab] OR “diet intake”[Tiab] OR "Food Pattern*"[Tiab] OR “dietary pattern*”[Tiab] OR “Dietary Patterns”[MeSH])) AND (("Nutritional Deficiency"[Tiab] …
	Food Consumption + Climate Change + Undernutrition + Obesity	((“determinant*”[Tiab] OR “predictor*”[Tiab] OR “relation*”[Tiab] OR “influenc*”[Tiab] OR “correlat*”[Tiab] OR “associat*”[Tiab] OR “factor*”[Tiab])) AND (("food consumption"[Tiab] OR "food intake"[Tiab] OR “eating”[MeSH] OR “diet*”[MeSH] OR “diet*”[Tiab] OR “diet intake”[Tiab] OR "Food Pattern*"[Tiab] OR “dietary pattern*”[Tiab] OR “Dietary Patterns”[MeSH])) AND (("obesity"[MeSH] OR "obesity"[ti…
	Source: Authors (2024).

## Sheet: Table S3
	Table S3. Search Strategy - Web of Science - Core Collection (Clarivate Analytics) (Search conducted on March 11, 2024)
	Group	Search Term
	Food Consumption + Obesity + Undernutrition	AB=((determinant*) OR (predictor*) OR (relation*) OR (influenc*) OR (factor*) OR (correlat*) OR (associat*)) AND AB=(("food consumption") OR ("food intake") OR (eating) OR (diet*) OR (“diet intake”) OR (“food pattern”) OR (“dietary pattern*”)) AND AB=((obesity) OR (overweight) OR (“body mass index”) OR (BMI)) AND AB=(("Nutritional Deficienc*") OR (Undernutrition) OR ("Food security") OR ("Food in…
	Food Consumption + Climate Change + Obesity	AB=((determinant*) OR (predictor*) OR (relation*) OR (influenc*) OR (factor*) OR (correlat*) OR (associat*)) AND AB=(("food consumption") OR ("food intake") OR (eating) OR (diet*) OR (“diet intake”) OR (“food pattern”) OR (“dietary pattern*”)) AND AB=((obesity) OR (overweight) OR (“body mass index”) OR (BMI)) AND AB=(("Climate change") OR ("Global warming") OR (“Greenhouse gas*”) OR (“Extreme Cli…
	Food Consumption + Climate Change + Undernutrition	AB=((determinant*) OR (predictor*) OR (relation*) OR (influenc*) OR (factor*) OR (correlat*) OR (associat*)) AND AB=(("food consumption") OR ("food intake") OR (eating) OR (diet*) OR (“diet intake”) OR (“food pattern”) OR (“dietary pattern*”)) AND AB=(("Nutritional Deficienc*") OR (Undernutrition) OR ("Food security") OR ("Food insecurity") OR (underweight)) AND AB=(("Climate change") OR ("Global…
	Food Consumption + Climate Change + Undernutrition + Obesity	AB=((determinant*) OR (predictor*) OR (relation*) OR (influenc*) OR (factor*) OR (correlat*) OR (associat*)) AND AB=(("food consumption") OR ("food intake") OR (eating) OR (diet*) OR (“diet intake”) OR (“food pattern”) OR (“dietary pattern*”)) AND AB=((obesity) OR (overweight) OR (“body mass index”) OR (BMI)) AND AB=(("Nutritional Deficienc*") OR (Undernutrition) OR ("Food security") OR ("Food in…
	Source: Authors (2024).

## Sheet: Table S4
	Table S4. Data Extraction Instrument
	Category	Description
	GENERAL INFORMATION
	Has the document been cited?	(Yes or No)
	If "Yes," how many times?	Specify number of citations
	Title	Title of the study
	Authors	Authors of the study
	Journal	Journal where the study was published
	Type of Study	Type of study (e.g., cross-sectional, longitudinal)
	Year of Publication	Year the study was published
	Language	Language of the study
	POPULATION
	Population/sample size	Number and description of the sample population
	Age range	Age range of the study participants
	CONCEPT
	Which aspect(s) of food consumption are addressed/analyzed?	Key food consumption aspects discussed in the study (e.g., dietary intake, food security)
	Which aspect(s) of the syndemic are addressed/analyzed?	Components of the global syndemic considered (e.g., obesity, malnutrition, climate change)
	How many components of the global syndemic are addressed/analyzed?	Number of syndemic components covered in the study
	How does the document address/analyze/evaluate the relationship between food consumption and the global syndemic?	Description of how food consumption and syndemic factors are related in the study
	CONTEXT
	Which country/region was studied?	Country or region where the study was conducted
	Time period analyzed	Time period or timeframe of the study
	Variable(s)	Key variables examined in the study
	Outcome	Key outcomes or findings of the study
	Source: Authors (2024).

## Sheet: Table S5
	Table S5. Countries Present in the Articles Included in the Review and Classification According to Income (GNI) per Capita by World Bank Country Groups and Loans
	Economy	Income group
	North Africa
	Egypt	Lower middle income
	Sub-Saharan Africa
	Angola	Lower middle income
	Benin	Lower middle income
	Botswana	Upper middle income
	Burkina Faso	Low income
	Burundi	Low income
	Cape Verde	Lower middle income
	Cameroon	Lower middle income
	Central African Republic	Low income
	Chad	Low income
	Comoros	Lower middle income
	Democratic Republic of the Congo	Low income
	Republic of the Congo	Lower middle income
	Côte d'Ivoire (Ivory Coast)	Lower middle income
	Equatorial Guinea	Upper middle income
	Eritrea	Low income
	Eswatini	Lower middle income
	Ethiopia	Low income
	Gabon	Upper middle income
	The Gambia	Low income
	Ghana	Lower middle income
	Guinea	Lower middle income
	Guinea-Bissau	Low income
	Kenya	Lower middle income
	Lesotho	Lower middle income
	Liberia	Low income
	Madagascar	Low income
	Malawi	Low income
	Mali	Low income
	Mauritania	Lower middle income
	Mauritius	Upper middle income
	Mozambique	Low income
	Namibia	Upper middle income
	Niger	Low income
	Nigeria	Lower middle income
	Rwanda	Low income
	São Tomé and Príncipe	Lower middle income
	Senegal	Lower middle income
	Seychelles	High income
	Sierra Leone	Low income
	Somalia	Low income
	South Africa	Upper middle income
	South Sudan	Low income
	Sudan	Low income
	Tanzania	Lower middle income
	Togo	Low income
	Uganda	Low income
	Zambia	Lower middle income
	Zimbabwe	Lower middle income
	Latin America & Caribbean
	Colombia	Upper middle income
	Guyana	High income
	Haiti	Lower middle income
	Peru	Upper middle income
	Dominican Republic	Upper middle income
	Asia
	China	Upper middle income
	Philippines	Lower middle income
	Indonesia	Upper middle income
	Iran	Upper middle income
	Nepal	Lower middle income
	Taiwan	High income
	East Timor	Lower middle income
	Europe
	Spain	High income
	United Kingdom	High income

## Sheet: Table S6
	Table S6. Expert Panel Decisions on the Connections Between the Causes and Consequences of the Global Syndemic
	Cause	Consequence	Expert Panel Decision	Improvements in the Meeting
	GHG	Access	Excluded due to lack of relevance to the study	Became "GHG emissions related to food" → Climate Change
	Fauna (cattle density)	Access	Improvement for clarification	Became "Agriculture" → Climate Change
	Temperature	Access	Improvement for clarification	Temperature → Climate Change
	Precipitation	Access	Improvement for clarification	Precipitation → Climate Change
	Access	Nutritional Transition	Excluded due to lack of relevance to the study
	Access	Diet Quality	Improvement for clarification	Access → Utilization
	Access	Diet Diversity	Improvement for clarification	Access → Utilization
	Income	Access	Improvement for clarification	Income → Food Security
	Income	Diet Quality	Excluded due to lack of relevance to the study
	Diet Quality	Nutritional Transition	Excluded due to lack of relevance to the study
	Diet Diversity	Diet Quality	Improvement for clarification	Utilization → Diet Quality
	Diet Diversity	Undernutrition	Improvement for clarification	Food consumption → Undernutrition
	Diet Diversity	Obesity	Improvement for clarification	Food consumption → Obesity
	Food Security	Overweight	Approved
	Food Security	Undernutrition	Approved
	Food Security	Diet Diversity	Improvement for clarification	Food consumption → Food Security
	Double Burden of Undernutrition	Obesity	Excluded due to lack of relevance to the study
	Double Burden of Undernutrition	Undernutrition	Excluded due to lack of relevance to the study
	Consumption of Ultra-Processed Foods and Unhealthy Eating Pattern	Diet Quality	Excluded due to lack of relevance to the study
	Consumption of Ultra-Processed Foods and Unhealthy Eating Pattern	Obesity	Improvement for clarification	Food consumption → Obesity
	Consumption of Ultra-Processed Foods and Unhealthy Eating Pattern	GHG	Improvement for clarification	GHG emissions related to food → Climate Change
	Obesity	Non-Communicable Chronic Diseases	Approved
	Obesity	GHG	Excluded due to lack of relevance to the study
	Source: Authors (2025).

## Sheet: Table S7 (t2)
Table S7. Characteristics of Selected Studies and Global Syndemic Components and Code Management in the Review.
Title	Location	Population	Undernutrition	Obesity	Climate Change	Numerical Code Used for Review Management
Dietary behaviors mediate the association between food insecurity and obesity among socioeconomically disadvantaged youth	Taiwan	1326 children and adolescents				1
Consumption of foods with the highest nutritional quality, and the lowest greenhouse gas emissions and price, differs between socio-economic groups in the UK population	United Kingdom	1374 adult participants (18–65 years)				2
Dietary diversity, food insecurity and the double burden of malnutrition among children, adolescents and adults in South Africa: Findings from a national survey	South Africa	28,000 individuals (Adults, children (0–4 years), (5–9 years), and adolescents (10–17 years) in 7300 households				3
Household food insecurity and its association with overweight and obesity in children aged 2 to 14 years	Spain	2022 children aged 2 to 14 years				4
Climate impacts associated with reduced diet diversity in children across nineteen countries	19 countries (North Africa (1), Sub-Saharan Africa (10), Asia (3), Central and South America (5))	107,000 children				5
Association between Ultraprocessed Food Intake and Overweight, Obesity, and Malnutrition among Children in Tehran, Iran	Iran	788 children aged 6 years				6
Child dietary diversity and food (in)security as a potential correlate of child anthropometric indices in the context of urban food system in the cases of north-central Ethiopia	Ethiopia	512 mother-child pairs randomly selected				7
Meeting 24-Hour Movement and Dietary Guidelines: Prevalence, Correlates and Association with Weight Status among Children and Adolescents: A National Cross-Sectional Study in China	China	34,887 participants (children and adolescents aged 6–18 years, from 94 schools)				8
Relationship between dietary intakes and the double burden of malnutrition in adults of Malang, Indonesia: An exploratory study	Indonesia	51 men and 89 women				9
The co-benefits for food carbon footprint and overweight and obesity from dietary adjustments in China	China	19,045 men and 19,025 women aged 18–75				10
The double burden of malnutrition and dietary patterns in rural Central Java, Indonesia	Indonesia	1521 men and women living in rural areas aged 3–94				11
The Nutrition Transition and the Double Burden of Malnutrition in Sub-Saharan African Countries: How Do These Countries Compare with the Recommended LANCET COMMISSION Global Diet?	Sub-Saharan African countries (48)	Not specified				12
1 The boxes marked in green indicate the presence of global syndemic components, while the red box indicates the absence of the component in the study.
2 The boxes marked with the Numerical Code Used for Review Management serve as a reference for the following table.

## Sheet: Table S8 (t3)
Table S8. Frequency of Occurrence of the Variable in the Review.
Frequency of Use	Variable	Numerical Code Used for Review Management
1	Access	5
1	Physical activity	8
1	Fauna	5
1	Precipitation	5
1	Income (deprivation)	2
1	Sanitation	5
1	Sleep	8
1	Temperature	5
1	Screen time	1
2	NCDs	9, 12
2	Food expenditure	2, 3
2	Employment	4, 10
2	Family structure	5, 7
2	GHGE	2, 10
2	Urbanization	5, 12
2	Wasting	3, 7
3	Dietary diversity	2009-07-03
3	Geography	2012-07-05
3	Education level	2007-05-04
3	Quality	2006-04-02
3	Stunting (HAZ)	2011-07-03
4	Double Burden	7, 9, 11, 12
5	Food security	1, 3, 4, 7, 12
6	Undernutrition	2, 3, 5, 8, 11, 12
7	Sex	1, 2, 7, 8, 9, 11, 12
9	Income	1, 2, 3, 4, 5, 6, 7, 9, 10
9	Dietary consumption and pattern	1, 2, 6, 7, 8, 9, 10, 11, 12
9	Age	3, 4, 5, 7, 8, 9, 10, 11, 12
10	Overweight/Obesity	1, 2, 3, 4, 7, 8, 9, 10, 11, 12
